# Supplementary material for: Influence of traffic accessibility on land use based on Landsat imagery and internet map: A case study of the Pearl River Delta urban agglomeration
Source: PLoS One. 2019 Dec 5;14(12):e0224136. doi: 10.1371/journal.pone.0224136 (PMC6894779; doi:10.1371/journal.pone.0224136)
Supplement: S1 Table — (XLSX) [file pone.0224136.s001.xlsx]

## Sheet: Administrative 
City	County	Township
Zhuhai	Jinwan	Chuandao
Zhuhai	Jinwan	Haiyan
Zhuhai	Jinwan	Wencun
Zhuhai	Xiangzhou	Beidou
Zhuhai	Jinwan	Guanghai
Zhuhai	Doumen	Chixi
Zhuhai	Doumen	Shenjing
Zhuhai	Xiangzhou	Nanshui
Zhuhai	Doumen	Hengbei
Zhuhai	Xiangzhou	Sanzao
Zhuhai	Xiangzhou	Duanfen
Zhuhai	Doumen	Douhu
Zhuhai	Xiangzhou	Doushan
Zhuhai	Xiangzhou	Dahuai
Zhuhai	Doumen	Pingsha
Zhuhai	Xiangzhou	Chonglou
Zhuhai	Xiangzhou	Hengqin
Zhuhai	Xiangzhou	Naji
Zhuhai	Xiangzhou	Hongqi
Zhuhai	Doumen	Chishui
Zhuhai	Xiangzhou	Qianwu
Zhongshan	Zhongshan	Baiteng
Zhongshan	Zhongshan	Jinji
Zhongshan	Zhongshan	Wanzai
Zhongshan	Zhongshan	Sanhe
Zhongshan	Zhongshan	Jingan
Zhongshan	Zhongshan	Encheng
Zhongshan	Zhongshan	Gongbei
Zhongshan	Zhongshan	Nanping
Zhongshan	Zhongshan	Sijiu
Zhongshan	Zhongshan	Doumen
Zhongshan	Zhongshan	Jida
Zhongshan	Zhongshan	Qianshan
Zhongshan	Zhongshan	Taicheng
Zhongshan	Zhongshan	Baisha
Zhongshan	Zhongshan	Dongcheng
Zhongshan	Zhongshan	Tanzhou
Zhongshan	Zhongshan	Baijiao
Zhongshan	Zhongshan	Shishan
Zhongshan	Zhongshan	Meihua
Zhongshan	Zhongshan	Xiangang
Zhongshan	Zhongshan	Cuixiang
Zhongshan	Zhongshan	Datian
Zhongshan	Zhongshan	Shengtang
Zhongshan	Zhongshan	Yamen
Zhaoqing	Gaoyao	Shenwan
Zhaoqing	Gaoyao	Shadui
Zhaoqing	Gaoyao	Xiangwan
Zhaoqing	Gaoyao	Juntang
Zhaoqing	Gaoyao	Baihe
Zhaoqing	Gaoyao	Liangxi
Zhaoqing	Gaoyao	Shuibu
Zhaoqing	Gaoyao	Chikan
Zhaoqing	Gaoyao	Lianzhou
Zhaoqing	Gaoyao	Gujing
Zhaoqing	Gaoyao	Sanbu
Zhaoqing	Duanzhou	Sanxiang
Zhaoqing	Gaoyao	Tangjiawan
Zhaoqing	Deqing	Niujiang
Zhaoqing	Duanzhou	Dajiang
Zhaoqing	Deqing	Zhangsha
Zhaoqing	Gaoyao	Shahu
Zhaoqing	Duanzhou	Tangkou
Zhaoqing	Duanzhou	Shuikou
Zhaoqing	Deqing	Banfu
Zhaoqing	Dinghu	Shuangshui
Zhaoqing	Dinghu	Wuguishan
Zhaoqing	Deqing	Muzhou
Zhaoqing	Dinghu	Shatang
Zhaoqing	Gaoyao	Luokeng
Zhaoqing	Dinghu	Sanjiang
Zhaoqing	Deqing	Dayong
Zhaoqing	Dinghu	Yueshan
Zhaoqing	Dinghu	Magang
Zhaoqing	Deqing	Nanqu
Zhaoqing	Deqing	Cangcheng
Zhaoqing	Sihui	Daao
Zhaoqing	Deqing	Zhaoshang
Zhaoqing	Dinghu	Siqian
Zhaoqing	Fengkai	Shekou
Zhaoqing	Deqing	Nanlang
Zhaoqing	Deqing	Shaxi
Zhaoqing	Gaoyao	Yuehai
Zhaoqing	Sihui	Dongqu
Zhaoqing	Fengkai	Huicheng
Zhaoqing	Deqing	Dasha
Zhaoqing	Sihui	Daze
Zhaoqing	Deqing	Futian
Zhaoqing	Gaoyao	Nanshan
Zhaoqing	Gaoyao	Lile
Zhaoqing	Sihui	Nanao
Zhaoqing	Sihui	Nantou
Zhaoqing	Sihui	Shatou
Zhaoqing	Fengkai	Shahe
Zhaoqing	Fengkai	Henglan
Zhaoqing	Sihui	Shiqiqu
Zhaoqing	Fengkai	Nanyuan
Zhaoqing	Sihui	Nanhu
Zhaoqing	Fengkai	Lianhua
Zhaoqing	Deqing	Xiangmihu
Zhaoqing	Guangning	Dongmen
Zhaoqing	Guangning	Guiyuan
Zhaoqing	Sihui	Yuanling
Zhaoqing	Sihui	Huafu
Zhaoqing	Fengkai	Xiqu
Zhaoqing	Fengkai	Huangbei
Zhaoqing	Guangning	Zhongshangang
Zhaoqing	Fengkai	Sungang
Zhaoqing	Fengkai	Liantang
Zhaoqing	Guangning	Haishan
Zhaoqing	Guangning	Zhishan
Zhaoqing	Sihui	Longsheng
Zhaoqing	Sihui	Xinan
Zhaoqing	Fengkai	Cuizhu
Zhaoqing	Guangning	Shatoujiao
Zhaoqing	Huaiji	Meilin
Zhaoqing	Guangning	Xixiang
Zhaoqing	Guangning	Donghu
Zhaoqing	Guangning	Jiangnan
Zhaoqing	Sihui	Qingshuihe
Zhaoqing	Fengkai	Dongxiao
Zhaoqing	Guangning	Gonghe
Zhaoqing	Fengkai	Gangkou
Zhaoqing	Huaiji	Taoyuan
Zhaoqing	Guangning	Yantian
Zhaoqing	Guangning	Baisha
Zhaoqing	Fengkai	Waihai
Zhaoqing	Huaiji	Dapeng
Zhaoqing	Guangning	Nanwan
Zhaoqing	Huaiji	Xiaolan
Zhaoqing	Fengkai	Duruan
Zhaoqing	Guangning	Buji
Zhaoqing	Huaiji	Huanshi
Zhaoqing	Guangning	Gu
Zhaoqing	Huaiji	Meisha
Zhaoqing	Huaiji	Minzhi
Zhaoqing	Huaiji	Zhaiwu
Zhaoqing	Huaiji	Minzhong
Zhaoqing	Fengkai	Xili
Zhaoqing	Huaiji	Dongsheng
Zhaoqing	Huaiji	Chaolian
Zhaoqing	Huaiji	Bantian
Zhaoqing	Huaiji	Kuiyong
Zhaoqing	Huaiji	Hecheng
Zhaoqing	Huaiji	Henggang
Zhaoqing	Huaiji	Longxue
Zhaoqing	Huaiji	Hetang
Zhaoqing	Huaiji	Hualong
Zhaoqing	Huaiji	Wanqingsha
Shen	Nanshan	Fusha
Shen	Nanshan	Fuyong
Shen	Nanshan	Sanjiao
Shen	Futian	Dalang
Shen	Nanshan	Shiyan
Shen	Longgang	Tangxia
Shen	Nanshan	Pingshan
Shen	Futian	Pinghu
Shen	Nanshan	Pinghai
Shen	Futian	Longcheng
Shen	Luohu	Dongfeng
Shen	Futian	Shuanghe
Shen	Futian	Huangpu
Shen	Luohu	Jun1an
Shen	Luohu	Nantou
Shen	Futian	Guanlan
Shen	Futian	Longgang
Shen	Luohu	Guangming
Shen	Luohu	Tieyong
Shen	Luohu	Yayao
Shen	Yantian	Zhujiang
Shen	Baoan	Aotou
Shen	Luohu	Shajing
Shen	Yantian	Hengli
Shen	Futian	Taoyuan
Shen	Baoan	Kengzi
Shen	Luohu	Fenggang
Shen	Luohu	Huangbu
Shen	Luohu	Xiqu
Shen	Nanshan	Ronggui
Shen	Yantian	Songgang
Shen	Longgang	Longkou
Shen	Longgang	Pingdi
Shen	Longgang	Gongming
Shen	Yantian	Shaping
Shen	Baoan	Xingtan
Shen	Nanshan	Danshui
Shen	Longgang	Xiayong
Shen	Longgang	Nansha
Shen	Longgang	Jilong
Shen	Baoan	Tangsha
Shen	Baoan	Genghe
Shen	Baoan	Humen
Shen	Baoan	Zhangan
Shen	Longgang	Qiuzhang
Shen	Longgang	Dagang
Shen	Longgang	Huangge
Shen	Baoan	Gulao
Shen	Longgang	Jiujiang
Shen	Baoan	Daliang
Shen	Baoan	Lanhe
Shen	Longgang	Renshan
Shen	Baoan	Qingxi
Shen	Longgang	Leliu
Shen	Baoan	Mingcheng
Jiangmen	Taishan	Xinxu
Jiangmen	Taishan	Shatian
Jiangmen	Taishan	Lunjiao
Jiangmen	Taishan	Huodao
Jiangmen	Taishan	Longjiang
Jiangmen	Taishan	Yanghe
Jiangmen	Taishan	Dongyong
Jiangmen	Enping	Sanhe
Jiangmen	Taishan	Jiaotang
Jiangmen	Taishan	Dalingshan
Jiangmen	Taishan	Hecheng
Jiangmen	Enping	Shawan
Jiangmen	Taishan	Zhangmutou
Jiangmen	Enping	Huangjiang
Jiangmen	Kaiping	Shatian
Jiangmen	Kaiping	Qiaonan
Jiangmen	Taishan	Beijiao
Jiangmen	Enping	Shatou
Jiangmen	Taishan	long
Jiangmen	Taishan	Houjie
Jiangmen	Taishan	Huilong
Jiangmen	Enping	Dalang
Jiangmen	Kaiping	Xiqiao
Jiangmen	Enping	Baihua
Jiangmen	Enping	Yonghu
Jiangmen	Xinhui	Shiqiao
Jiangmen	Xinhui	Dalong
Jiangmen	Enping	Baizhu
Jiangmen	Kaiping	Chencun
Jiangmen	Enping	Liantang
Jiangmen	Taishan	Xinqiao
Jiangmen	Kaiping	Lecong
Jiangmen	Xinhui	Xiegang
Jiangmen	Kaiping	Donghuan
Jiangmen	Enping	Changping
Jiangmen	Taishan	Shilou
Jiangmen	Kaiping	Lilin
Jiangmen	Enping	Shibi
Jiangmen	Kaiping	Zhongcun
Jiangmen	Kaiping	Pingshan
Jiangmen	Xinhui	Nanzhuang
Jiangmen	Xinhui	Sandong
Jiangmen	Kaiping	Baitu
Jiangmen	Xinhui	Hongmei
Jiangmen	Xinhui	Dongkeng
Jiangmen	Kaiping	Liaobu
Jiangmen	Kaiping	Daling
Jiangmen	Kaiping	Nancun
Jiangmen	Xinhui	Daojiao
Jiangmen	Xinhui	Shiwan
Jiangmen	Xinhui	Liangjing
Jiangmen	Kaiping	Chenjiang
Jiangmen	Xinhui	Duozhu
Jiangmen	Jianghai	Hengli
Jiangmen	Heshan	Nancheng
Jiangmen	Kaiping	Qiaotou
Jiangmen	Jianghai	Dashi
Jiangmen	Heshan	Dongcheng
Jiangmen	Pengjiang	Tongqiao
Jiangmen	Jianghai	Huihuan
Jiangmen	Pengjiang	Xinzao
Jiangmen	Pengjiang	Luopu
Jiangmen	Heshan	Guicheng
Jiangmen	Pengjiang	Nanan
Jiangmen	Heshan	Wancheng
Jiangmen	Pengjiang	Zumiao
Jiangmen	Pengjiang	Zhangcha
Jiangmen	Heshan	Hualong
Jiangmen	Heshan	Pingtan
Jiangmen	Heshan	Jindu
Jiangmen	Heshan	Xiaoguwei
Jiangmen	Heshan	Xiangang
Jiangmen	Heshan	Wanjiang
Huizhou	Huidong	Mayong
Huizhou	Huidong	Dawan
Huizhou	Huiyang	Zhongnan
Huizhou	Huidong	Danzao
Huizhou	Huiyang	Wangniudun
Huizhou	Huiyang	Dongsha
Huizhou	Huiyang	Maan
Huizhou	Huidong	Xiagang
Huizhou	Huiyang	Baini
Huizhou	Huidong	Nanzhou
Huizhou	Huiyang	Duanzhou
Huizhou	Huiyang	Qishi
Huizhou	Huiyang	Nanshitou
Huizhou	Huiyang	Henanan
Huizhou	Huidong	Zhangzhou
Huizhou	Huiyang	Hailong
Huizhou	Huicheng	Longfeng
Huizhou	Huidong	Qiaoxi
Huizhou	Huicheng	Huazhou
Huizhou	Huidong	Chashan
Huizhou	Huiyang	Ruibao
Huizhou	Huicheng	Dongjiao
Huizhou	Huidong	Baihedong
Huizhou	Huicheng	Tonghu
Huizhou	Huicheng	Suidong
Huizhou	Huiyang	Chongkou
Huizhou	Huicheng	Guanzhou
Huizhou	Huicheng	Qiaodong
Huizhou	Huicheng	Jinli
Huizhou	Huicheng	Fengyang
Huizhou	Huicheng	Shipai
Huizhou	Huicheng	Chajiao
Huizhou	Huicheng	Gaobu
Huizhou	Huicheng	Jianghai
Huizhou	Huicheng	Zhongtang
Huizhou	Huidong	Changgang
Huizhou	Huidong	Hongshan
Huizhou	Boluo	Nangang
Huizhou	Boluo	Huangpu
Huizhou	Boluo	Shayuan
Huizhou	Huicheng	Shijie
Huizhou	Boluo	Chigang
Huizhou	Huicheng	Xingang
Huizhou	Huicheng	Pazhou
Huizhou	Boluo	Jiangnanzhong
Huizhou	Huidong	Wenchong
Huizhou	Huidong	Huadi
Huizhou	Boluo	Jiangnan
Huizhou	Boluo	Shuikou
Huizhou	Huidong	Yuecheng
Huizhou	Boluo	Shilong
Huizhou	Boluo	Longfeng
Huizhou	Boluo	Haizhuang
Huizhou	Huicheng	Sushe
Huizhou	Boluo	Nanhuaxi
Huizhou	Boluo	Jiangbei
Huizhou	Boluo	Lianghua
Huizhou	Boluo	Shamian
Huizhou	Longmen	Dali
Huizhou	Boluo	Shiweitang
Huizhou	Boluo	Lingnan
Huizhou	Boluo	Qianjin
Huizhou	Longmen	Duobao
Huizhou	Longmen	Dasha
Huizhou	Longmen	Liede
Huizhou	Longmen	Binjiang
Huizhou	Longmen	Renmin
Huizhou	Longmen	Hualin
Huizhou	Longmen	Baipenzhu
Huizhou	Longmen	Xintang
Huizhou	Longmen	Yuzhu
Guangzhou	Nansha	Donghu
Guangzhou	Nansha	Yuancun
Guangzhou	Nansha	Daxin
Guangzhou	Nansha	Changhua
Guangzhou	Nansha	Zhuguang
Guangzhou	Panyu	Baiyun
Guangzhou	Nansha	Beijing
Guangzhou	Panyu	Shishu
Guangzhou	Panyu	Xiancun
Guangzhou	Panyu	Tianyuan
Guangzhou	Panyu	Shishan
Guangzhou	Panyu	Longjin
Guangzhou	Panyu	Fengyuan
Guangzhou	Panyu	Yuanzhou
Guangzhou	Panyu	Dongqu
Guangzhou	Panyu	Huangcun
Guangzhou	Panyu	Dadong
Guangzhou	Panyu	Lilian
Guangzhou	Panyu	Zhuji
Guangzhou	Panyu	Guangta
Guangzhou	Panyu	Chebei
Guangzhou	Panyu	Jinhua
Guangzhou	Panyu	Nonglin
Guangzhou	Panyu	Meihuacun
Guangzhou	Liwan	Datang
Guangzhou	Liwan	Longxi
Guangzhou	Luogang	Liurong
Guangzhou	Haizhu	Beilingshan
Guangzhou	Haizhu	Tangxia
Guangzhou	Huangpu	Guangwei
Guangzhou	Liwan	Qiaozhong
Guangzhou	Haizhu	Huale
Guangzhou	Haizhu	Hongqiao
Guangzhou	Liwan	Jianshe
Guangzhou	Liwan	Nanyuan
Guangzhou	Huangpu	Caihong
Guangzhou	Liwan	Tianhenan
Guangzhou	Haizhu	Shipai
Guangzhou	Haizhu	Jiushi
Guangzhou	Liwan	Xiaoxiang
Guangzhou	Haizhu	Dongfeng
Guangzhou	Haizhu	Huanghuagang
Guangzhou	Huangpu	Xicun
Guangzhou	Huangpu	Shiwan
Guangzhou	Huangpu	Zhanqian
Guangzhou	Haizhu	Linhe
Guangzhou	Haizhu	Mugang
Guangzhou	Haizhu	Dengfeng
Guangzhou	Haizhu	Liuhua
Guangzhou	Haizhu	Shahe
Guangzhou	Huangpu	Huanggang
Guangzhou	Liwan	Songzhou
Guangzhou	Haizhu	Decheng
Guangzhou	Haizhu	Hengli
Guangzhou	Haizhu	Kengkou
Guangzhou	Haizhu	Sanyuanli
Guangzhou	Liwan	Luoyang
Guangzhou	Liwan	Jingtai
Guangzhou	Liwan	Xinan
Guangzhou	Tianhe	Jinsha
Guangzhou	Liwan	Shadong
Guangzhou	Huangpu	Kuangquan
Guangzhou	Tianhe	Xintang
Guangzhou	Haizhu	Shapu
Guangzhou	Yuexiu	Tongde
Guangzhou	Liwan	Xinghua
Guangzhou	Zengcheng	Shitan
Guangzhou	Huangpu	Wushan
Guangzhou	Yuexiu	Xiaojinkou
Guangzhou	Tianhe	Tangjing
Guangzhou	Yuexiu	Zhangxing
Guangzhou	Liwan	Xinxu
Guangzhou	Yuexiu	Luogang
Guangzhou	Yuexiu	Xiancun
Guangzhou	Yuexiu	Yongan
Guangzhou	Yuexiu	Ruhu
Guangzhou	Tianhe	Jingxi
Guangzhou	Tianhe	Yuangang
Guangzhou	Liwan	Lubu
Guangzhou	Liwan	Longhua
Guangzhou	Luogang	Guangli
Guangzhou	Tianhe	Gaotan
Guangzhou	Yuexiu	Lianhe
Guangzhou	Huangpu	Andun
Guangzhou	Tianhe	Yonghe
Guangzhou	Yuexiu	Tonghe
Guangzhou	Tianhe	Fenghuang
Guangzhou	Liwan	Xinshi
Guangzhou	Yuexiu	Lishui
Guangzhou	Yuexiu	Longdong
Guangzhou	Yuexiu	Huilong
Guangzhou	Yuexiu	Zhangning
Guangzhou	Tianhe	Guicheng
Guangzhou	Yuexiu	Shijing
Guangzhou	Liwan	Huangshi
Guangzhou	Yuexiu	Futian
Guangzhou	Yuexiu	Yundonghai
Guangzhou	Yuexiu	Yongning
Guangzhou	Liwan	Baokou
Guangzhou	Liwan	Fenghuang
Guangzhou	Tianhe	Jiahe
Guangzhou	Tianhe	Yongping
Guangzhou	Yuexiu	Maxu
Guangzhou	Yuexiu	Fengcun
Guangzhou	Liwan	Dasha
Guangzhou	Liwan	Jun1he
Guangzhou	Tianhe	Guanxu
Guangzhou	Yuexiu	Hu
Guangzhou	Yuexiu	Lianhua
Guangzhou	Tianhe	Zhucun
Guangzhou	Baiyun	Leping
Guangzhou	Baiyun	Zhanggang
Guangzhou	Baiyun	Zengjiang
Guangzhou	Baiyun	Gaoliang
Guangzhou	Tianhe	Bozhi
Guangzhou	Yuexiu	Zhongxin
Guangzhou	Tianhe	Jianggao
Guangzhou	Baiyun	Taihe
Guangzhou	Tianhe	Licheng
Guangzhou	Zengcheng	Taimei
Guangzhou	Tianhe	Shuinan
Guangzhou	Baiyun	Dongcheng
Guangzhou	Tianhe	Pingfeng
Guangzhou	Luogang	Wulong
Guangzhou	Zengcheng	Renhe
Guangzhou	Baiyun	Henghe
Guangzhou	Tianhe	shan
Guangzhou	Luogang	Tanbu
Guangzhou	Luogang	Yongfeng
Guangzhou	Baiyun	Jiulong
Guangzhou	Tianhe	Lubao
Guangzhou	Baiyun	Hetai
Guangzhou	Tianhe	Lecheng
Guangzhou	Baiyun	Xiuquan
Guangzhou	Baiyun	Chengzhong
Guangzhou	Zengcheng	Luzhou
Guangzhou	Baiyun	Longfu
Guangzhou	Baiyun	Shigou
Guangzhou	Baiyun	Xinya
Guangzhou	Zengcheng	Zhongluotan
Guangzhou	Zengcheng	Chini
Guangzhou	Zengcheng	Xinhua
Guangzhou	Baiyun	Luodong
Guangzhou	Baiyun	Baitang
Guangzhou	Zengcheng	Xiaolou
Guangzhou	Baiyun	Xinghua
Guangzhou	Huadu	gguo
Guangzhou	Luogang	Guanyinge
Guangzhou	Huadu	Huangtian
Guangzhou	Huadu	Jiangchuan
Guangzhou	Baiyun	Datang
Guangzhou	Huadu	Yangcun
Guangzhou	Huadu	Taiping
Guangzhou	Zengcheng	Yangqiao
Guangzhou	Zengcheng	Xiamao
Guangzhou	Conghua	Huashan
Guangzhou	Huadu	Huacheng
Guangzhou	Huadu	Huadong
Guangzhou	Huadu	Jiangkou
Guangzhou	Huadu	Mocun
Guangzhou	Zengcheng	Mazha
Guangzhou	Conghua	Shiling
Guangzhou	Conghua	Wuhe
Guangzhou	Huadu	Binheng
Guangzhou	Conghua	Mabei
Guangzhou	Conghua	Paitan
Guangzhou	Conghua	Jingkou
Guangzhou	Conghua	Jianggu
Guangzhou	Conghua	Nanshan
Foshan	Shunde	Yulao
Foshan	Shunde	Shiba
Foshan	Shunde	Heerkou
Foshan	Gaoming	Muge
Foshan	Nanhai	Dazhou
Foshan	Shunde	Baigou
Foshan	Shunde	Gongzhuang
Foshan	Gaoming	Jiangpu
Foshan	Shunde	Hengshan
Foshan	Shunde	Jiekou
Foshan	Gaoming	Timian
Foshan	Gaoming	Paisha
Foshan	Shunde	Didou
Foshan	Nanhai	Yonghan
Foshan	Shunde	Luoyuan
Foshan	Shunde	Longjiang
Foshan	Chancheng	Longhua
Foshan	Chancheng	Chengjiao
Foshan	Nanhai	Liandou
Foshan	Chancheng	Aotou
Foshan	Chancheng	Wenquan
Foshan	Nanhai	Zhouzai
Foshan	Sanshui	Shidong
Foshan	Nanhai	Tanbu
Foshan	Nanhai	Shiju
Foshan	Sanshui	Nanjie
Foshan	Nanhai	Weig
Foshan	Sanshui	Pingling
Foshan	Sanshui	Douping
Foshan	Sanshui	Gushui
Foshan	Sanshui	Dayukou
Foshan	Sanshui	Longcheng
Dongguan	Dongguan	Longtan
Dongguan	Dongguan	Liangkou
Dongguan	Dongguan	Yonggu
Dongguan	Dongguan	Jiangtun
Dongguan	Dongguan	Luogang
Dongguan	Dongguan	Nanfeng
Dongguan	Dongguan	Qiaotou
Dongguan	Dongguan	Kengkou
Dongguan	Dongguan	Longtian
Dongguan	Dongguan	Aozai
Dongguan	Dongguan	Lütian
Dongguan	Dongguan	Jinzhuang
Dongguan	Dongguan	Dipai
Dongguan	Dongguan	Beishi
Dongguan	Dongguan	Zhagang
Dongguan	Dongguan	Lantian
Dongguan	Dongguan	Chikeng
Dongguan	Dongguan	Dagang
Dongguan	Dongguan	Huaicheng
Dongguan	Dongguan	Gansa
Dongguan	Dongguan	Liangcun
Dongguan	Dongguan	Zhangan
Dongguan	Dongguan	Gangping
Dongguan	Dongguan	Wenlang
Dongguan	Dongguan	Fenggang
Dongguan	Dongguan	Maning
Dongguan	Dongguan	Lengkeng
Dongguan	Dongguan	Lianmai
Dongguan	Dongguan	Lanzhong
Dongguan	Dongguan	Qiashui
Dongguan	Dongguan	Zhongzhou
Dongguan	Dongguan	Xiashuai
